# Supplementary material for: Host Usage in Aedes aegypti from Houston, Texas, and Phoenix, Arizona, Using Third-Generation Sequencing Blood Meal Analysis
Source: Insects. 2026 Feb 5;17(2):175. doi: 10.3390/insects17020175 (PMC12940420; doi:10.3390/insects17020175)
Supplement: Supplementary file 1 [file insects-17-00175-s001.zip]

Archive with 2 entries (2 files):
- S1 File.pdf
- S2 File.xlsx
