# Supplementary material for: Host Usage in Aedes aegypti from Houston, Texas, and Phoenix, Arizona, Using Third-Generation Sequencing Blood Meal Analysis
Source: Insects. 2026 Feb 5;17(2):175. doi: 10.3390/insects17020175 (PMC12940420; doi:10.3390/insects17020175)
Supplement: Supplementary file 1 [file insects-17-00175-s001.zip › S2 File.xlsx]

## Sheet: Data
S2 File. Data including sample metadata, sequencing data, and the counts attributed to each species level identification.
Plate	Barcode	Sample number	Sample ID	Latitude	Longitude	Sample Type	Blood Grade	total # reads	# High qual reads	% High Quality	# BM reads	% BM Reads	BM:org	Call (threshold>=2)	# primary BM reads	# primary BM call	# secondary BM reads	# secondary BM call	# tertiary BM reads	# tertiary BM call	# quaternary BM reads	# quaternaryBM call	# quinary BM reads	# quinary BM call
alphaFULL	NB01	20230530-21	2110744	33.2159	-111.678	Sample	1	153107	66102	43.1737	162	0.245076	1:408	Horse	148	Equus caballus	14	Equus ferus caballus
alphaFULL	NB02	20230530-22	2110897	33.2702	-111.694	Sample	1	245180	93424	38.1042	1998	2.13864	1:47	Cat	1460	Felis catus	538	Felis silvestris
alphaFULL	NB03	20230530-23	2110995	33.2687	-111.71	Sample	2	174168	62975	36.1576	0	0	#DIV/0!
alphaFULL	NB04	20230530-24	2110747-A	33.4317	-111.81	Sample	3	259370	82300	31.7307	1	0.00121507	1:82300		1	Homo sapiens
alphaFULL	NB05	20230710-01	2110747-B	33.4317	-111.81	Sample	1	31038	12989	41.8487	0	0	#DIV/0!
alphaFULL	NB06	20230710-02	2110841-A	33.2661	-111.766	Sample	1	241833	63540	26.2743	61	0.0960025	1:1042	Human	61	Homo sapiens
alphaFULL	NB07	20230710-03	2110841-B	33.2661	-111.766	Sample	2	212918	82387	38.6942	11893	14.4355	1:7	Mourning Dove	11893	Zenaida macroura
alphaFULL	NB08	20230710-04	2110972	33.3614	-111.759	Sample	2	11763	2606	22.1542	0	0	#DIV/0!
alphaFULL	NB09	20230710-05	2110784	33.3291	-111.71	Sample	2	98118	42542	43.358	3	0.00705185	1:14181	Human	3	Homo sapiens
alphaFULL	NB10	20230710-06	2110636-A	33.43	-111.692	Sample	1	69469	28498	41.0226	51	0.17896	1:559	Human	50	Homo sapiens	1	Zenaida macroura
alphaFULL	NB11	20230710-07	2110636-B	33.43	-111.692	Sample	1	196717	80237	40.788	64	0.0797637	1:1254	Dog	63	Canis lupus	1	Canis lupus familiaris
alphaFULL	NB12	20230710-08	2110636-C	33.43	-111.692	Sample	1	172772	49452	28.6227	189	0.382189	1:262	Human/Dog	186	Homo sapiens	3	Canis lupus
alphaFULL	NB13	20230710-09	216946	33.4262	-111.946	Sample	1	39505	15380	38.9318	4	0.0260078	1:3845	Dog	2	Canis lupus	2	Canis lupus familiaris
alphaFULL	NB14	20230710-10	216951	33.2519	-111.865	Sample	1	149631	39699	26.5313	85	0.214111	1:467	Human	85	Homo sapiens
alphaFULL	NB15	20230710-11	2110448	33.2984	-111.778	Sample	2	173473	68945	39.7439	0	0	#DIV/0!
alphaFULL	NB16	20230710-12	2110764	33.3166	-111.715	Sample	3	32336	10437	32.2767	0	0	#DIV/0!
alphaFULL	NB17	20230710-13	2110840	33.4337	-111.73	Sample	2	202371	78628	38.8534	11	0.0139899	1:7148	Human	11	Homo sapiens
alphaFULL	NB18	20230710-14	2110883	33.43	-111.692	Sample	3	154941	71985	46.4596	40	0.0555671	1:1800	Human	40	Homo sapiens
alphaFULL	NB19	20230710-15	2110899-A	33.3724	-111.781	Sample	3	3236	734	22.6823	0	0	#DIV/0!
alphaFULL	NB20	20230710-16	2110899-B	33.3724	-111.781	Sample	2	4493	1169	26.0183	81	6.929	1:14	Chicken	81	Gallus gallus
alphaFULL	NB21	20230710-17	2110863-A	33.4445	-111.748	Sample	1	143029	57446	40.1639	1	0.00174077	1:57446		1	Felis catus
alphaFULL	NB22	20230710-18	2110863-B	33.4445	-111.748	Sample	1	171624	78720	45.8677	0	0	#DIV/0!
alphaFULL	NB23	20230710-19	216960	33.6336	-111.987	Sample	2	71146	25132	35.3245	4520	17.985	1:6	Mourning Dove	4520	Zenaida macroura
alphaFULL	NB24	20230710-20	2110558-A	33.3993	-111.78	Sample	1	35224	14753	41.8834	42	0.284688	1:351	Horse	38	Equus caballus	2	Equus ferus caballus	1	Equus przewalskii	1	Zenaida macroura
alphaFULL	NB25	20230710-21	2110558-B	33.3993	-111.78	Sample	2	347030	150779	43.4484	0	0	#DIV/0!
alphaFULL	NB26	20230710-22	2113397	33.4433	-111.783	Sample	3	252730	114935	45.4774	0	0	#DIV/0!
alphaFULL	NB27	20230710-23	2110666	33.4841	-112.024	Sample	1	58939	20289	34.4237	12	0.0591453	1:1691	Cat	11	Felis silvestris	1	Zenaida macroura
alphaFULL	NB28	20230710-24	2111113-A	33.2984	-111.778	Sample	3	134488	40321	29.9811	0	0	#DIV/0!
alphaFULL	NB29	20230711-01	2111113-B	33.2984	-111.778	Sample	1	128106	48003	37.4713	31	0.0645793	1:1548	Human	30	Homo sapiens	1	Sus scrofa
alphaFULL	NB30	20230711-02	2110770	33.4311	-111.851	Sample	1	58488	18371	31.4099	90	0.489903	1:204	Human	90	Homo sapiens
alphaFULL	NB31	20230711-03	2111228	33.3614	-111.759	Sample	1	18012	7331	40.7006	0	0	#DIV/0!
alphaFULL	NB32	20230711-04	216914	33.5032	-112.229	Sample	1	1092	121	11.0806	0	0	#DIV/0!
alphaFULL	NB33	20230711-05	216906	33.6334	-111.971	Sample	3	117256	47837	40.7971	0	0	#DIV/0!
alphaFULL	NB34	20230711-06	2112358	33.3747	-111.769	Sample	1	24499	7273	29.6869	294	4.04235	1:25	Cat	261	Felis silvestris	33	Felis catus
alphaFULL	NB35	20230711-07	2112424	33.4262	-111.946	Sample	2	6369	1816	28.5131	0	0	#DIV/0!
alphaFULL	NB36	20230711-08	2111314	33.3291	-111.71	Sample	1	43379	15227	35.1022	28	0.183884	1:544	Human	28	Homo sapiens
alphaFULL	NB37	20230711-09	2110364	33.5604	-111.918	Sample	2	130825	54082	41.3392	0	0	#DIV/0!
alphaFULL	NB38	20230711-10	2113919	33.3131	-111.885	Sample	2	119097	40049	33.6272	17	0.042448	1:2356	Human	16	Homo sapiens	1	Zenaida macroura
alphaFULL	NB39	20230711-11	2112370-A	33.3614	-111.759	Sample	1	50108	21242	42.3924	146	0.687318	1:145	Cat	144	Felis silvestris	2	Felis catus
alphaFULL	NB40	20230711-12	2112370-B	33.3614	-111.759	Sample	1	7642	2571	33.643	32	1.24465	1:80	Cat/Chicken	27	Felis silvestris	2	Gallus gallus jabouillei	2	Gallus gallus murghi	1	Felis catus
alphaFULL	NB41	20230711-13	2112370-C	33.3614	-111.759	Sample	1	139165	43382	31.1731	24	0.0553225	1:1808	Cat	23	Felis silvestris	1	Felis catus
alphaFULL	NB42	20230711-14	2111722	33.5455	-112.057	Sample	3	4518	1110	24.5684	1	0.0900901	1:1110		1	Rattus tanezumi
alphaFULL	NB43	20230711-15	2110390	33.71	-111.918	Sample	1	1393	41	2.94329	0	0	#DIV/0!
alphaFULL	NB44	20230711-16	2112211	33.3993	-111.78	Sample	1	1218	13	1.06732	0	0	#DIV/0!
alphaFULL	NB45	20230711-17	2112878-A	33.425	-112.281	Sample	1	1639	20	1.22026	0	0	#DIV/0!
alphaFULL	NB46	20230711-18	2112878-B	33.425	-112.281	Sample	1	1553	19	1.22344	0	0	#DIV/0!
alphaFULL	NB47	20230711-19	2113884	33.3882	-111.78	Sample	1	982	9	0.916497	0	0	#DIV/0!
alphaFULL	NB48	20230711-20	2113569	33.3885	-111.78	Sample	1	1477	23	1.55721	0	0	#DIV/0!
alphaFULL	NB49	20230711-21	2111108-A	33.547	-112.177	Sample	1	92648	30969	33.4265	393	1.26901	1:79	Human	393	Homo sapiens
alphaFULL	NB50	20230711-22	2111108-B	33.547	-112.177	Sample	1	45743	17724	38.7469	0	0	#DIV/0!
alphaFULL	NB51	20230711-23	2111108-C	33.547	-112.177	Sample	1	24199	9351	38.6421	4	0.0427762	1:2338	Human	4	Homo sapiens
alphaFULL	NB52	20230711-24	2111108-D	33.547	-112.177	Sample	1	26007	8693	33.4256	1	0.0115035	1:8693		1	Felis silvestris
alphaFULL	NB53	20230726-01	2111108-E	33.547	-112.177	Sample	1	93853	32029	34.1268	12	0.037466	1:2669	Rabbit	11	Lagomorpha	1	Sylvilagus audubonii
alphaFULL	NB54	20230726-02	2111108-F	33.547	-112.177	Sample	1	87627	38799	44.2774	6	0.0154643	1:6467	Rabbit	6	Lagomorpha
alphaFULL	NB55	20230726-03	2111108-G	33.547	-112.177	Sample	1	113925	37625	33.0261	81	0.215282	1:465	Human	81	Homo sapiens
alphaFULL	NB56	20230726-04	2110016	33.3276	-111.779	Sample	1	36887	16838	45.6475	54	0.320703	1:312	Human	54	Homo sapiens
alphaFULL	NB57	20230726-05	2112473-A	33.5315	-112.121	Sample	1	225193	93136	41.3583	0	0	#DIV/0!
alphaFULL	NB58	20230726-06	2112473-B	33.5315	-112.121	Sample	1	109148	47811	43.8038	4	0.00836628	1:11953	Dog	2	Canis lupus	2	Canis lupus familiaris
alphaFULL	NB59	20230726-07	2112473-C	33.5315	-112.121	Sample	1	27022	10054	37.2067	6	0.0596777	1:1676	Dog	4	Canis lupus	1	Canis lupus familiaris	1	Zenaida macroura
alphaFULL	NB60	20230726-08	2113568	33.4311	-111.709	Sample	1	56905	22816	40.0949	53	0.232293	1:430	Human	53	Homo sapiens
alphaFULL	NB61	20230726-09	2112456	33.3166	-111.715	Sample	1	130457	36133	27.6972	33	0.0913293	1:1095	Human	33	Homo sapiens
alphaFULL	NB62	20230726-10	2115392-A	33.547	-112.177	Sample	2	16780	5691	33.9154	0	0	#DIV/0!
alphaFULL	NB63	20230726-11	2115392-B	33.547	-112.177	Sample	2	106850	38441	35.9766	0	0	#DIV/0!
alphaFULL	NB64	20230726-12	2115392-C	33.547	-112.177	Sample	1	3083	696	22.5754	0	0	#DIV/0!
alphaFULL	NB65	20230726-13	2113094	33.6637	-112.021	Sample	1	164111	56210	34.2512	15	0.0266856	1:3747	Human	15	Homo sapiens
alphaFULL	NB66	20230726-14	213993	33.561	-112.076	Sample	3	202245	85495	42.273	0	0	#DIV/0!
alphaFULL	NB67	20230726-15	212201-A	33.4317	-111.81	Sample	2	146996	55443	37.7174	0	0	#DIV/0!
alphaFULL	NB68	20230726-16	212201-B	33.4317	-111.81	Sample	2	172125	54912	31.9024	1	0.0018211	1:54912		1	Equus ferus caballus
alphaFULL	NB69	20230726-17	217987	33.5767	-112.088	Sample	2	9446	3509	37.148	2	0.0569963	1:1755	Cat	1	Felis catus	1	Felis silvestris
alphaFULL	NB70	20230726-18	211623	33.4888	-112.042	Sample	1	81697	33324	40.7897	1190	3.571	1:28	Cat	658	Felis catus	532	Felis silvestris
alphaFULL	NB71	20230726-19	212210-A	33.43	-111.692	Sample	3	180374	71706	39.7541	1	0.00139458	1:71706	Human	1	Homo sapiens
alphaFULL	NB72	20230726-20	212210-B	33.43	-111.692	Sample	3	112247	36192	32.2432	0	0	#DIV/0!
alphaFULL	NB73	20230726-21	217997	33.5455	-112.057	Sample	2	178284	45420	25.4762	0	0	#DIV/0!
alphaFULL	NB74	20230726-22	213701-A	33.5321	-112.061	Sample	3	76008	29868	39.2959	0	0	#DIV/0!
alphaFULL	NB75	20230727-01	213701-B	33.5321	-112.061	Sample	1	6673	2547	38.1687	2	0.0785238	1:1274		1	Felis catus	1	Zenaida macroura
alphaFULL	NB76	20230727-02	212580	33.3293	-111.815	Sample	1	161086	68435	42.4835	119	0.173888	1:575	Human	119	Homo sapiens
alphaFULL	NB77	20230727-03	217932-A	33.4262	-111.946	Sample	2	10814	3336	30.8489	3	0.0899281	1:1112	Cat	3	Felis silvestris
alphaFULL	NB78	20230727-04	217932-B	33.4262	-111.946	Sample	1	245540	86769	35.338	16930	19.5116	1:5	Cat/Human	11433	Felis catus	5487	Felis silvestris	5	Carnivora	5	Homo sapiens
alphaFULL	NB79	20230727-05	211648	33.4864	-112.056	Sample	1	114688	40277	35.1188	238	0.590908	1:169	Human	238	Homo sapiens
alphaFULL	NB80	20230727-06	214463	33.425	-112.281	Sample	1	16431	6187	37.6544	749	12.106	1:8	Human	749	Homo sapiens
alphaFULL	NB81	20230727-07	217898	33.2159	-111.678	Sample	2	33765	12617	37.3671	141	1.11754	1:89	Chicken	72	Gallus gallus jabouillei	64	Gallus gallus murghi	5	Gallus gallus
alphaFULL	NB82	20230727-08	215000	33.3614	-111.759	Sample	2	121267	47480	39.1533	1000	2.10615	1:47	Human	1000	Homo sapiens
alphaFULL	NB83	20230727-09	213688	33.5458	-112.125	Sample	1	106746	46468	43.5314	25628	55.1519	1:2	Chicken	25567	Gallus gallus	42	Gallus gallus jabouillei	11	Gallus gallus spadiceus	7	Gallus gallus domesticus	1	Gallus gallus gallus
alphaFULL	NB84	20230727-10	214569	33.2519	-111.865	Sample	2	135414	63802	47.1163	25	0.0391837	1:2552	Human	25	Homo sapiens
alphaFULL	NB85	20230727-11	215011	33.3166	-111.715	Sample	1	176737	70272	39.7608	1129	1.60661	1:62	Human	1129	Homo sapiens
alphaFULL	NB86	20230727-12	217991-A	33.3614	-111.759	Sample	2	11997	4392	36.6092	2	0.0455373	1:2196	Cat	2	Felis silvestris
alphaFULL	NB87	20230727-13	217991-B	33.3614	-111.759	Sample	2	102935	40847	39.6823	83	0.203197	1:492	Cat	80	Felis silvestris	3	Felis catus
alphaFULL	NB88	20230727-14	217942	33.6623	-112.004	Sample	3	3599	733	20.3668	20	2.72851	1:37	Asian Black Rat	20	Rattus tanezumi
alphaFULL	NB89	20200203-01	32 HC-P3			Sample		6457	2092	32.3989	1	0.0478011	1:2092		1	Felis silvestris
alphaFULL	NB90	20200203-02	40 HC-P3			Sample		72907	22272	30.5485	1342	6.0255	1:17	Human	1342	Homo sapiens
alphaFULL	NB91	20200203-03	42 HC-P3			Sample		8282	2498	30.1618	2	0.0800641	1:1249	Cat	2	Felis silvestris
alphaFULL	NB92	20200203-04	44 HC-P3			Sample		4351	937	21.5353	124	13.2337	1:8	Human	124	Homo sapiens
alphaFULL	NB93	20230424-06	217856-A	33.2408	-111.798	Sample	3	249162	105902	42.5033	0	0	#DIV/0!
alphaFULL	NB94	20230221-02	PR-NB			Control		196591	66639	33.8973	0	0	#DIV/0!
alphaFULL	NB95	NFW	NFW			Control		2179	448	20.5599	0	0	#DIV/0!
alphaFULL	NB96	NFW	NFW			Control		867	31	3.57555	0	0	#DIV/0!
alphaVERT	NB01	20230530-21	2110744	33.2159	-111.678	Sample	1	108642	49936	45.9638	106	0.212272	1:471	Horse	54	Equus caballus	52	Equus ferus caballus
alphaVERT	NB02	20230530-22	2110897	33.2702	-111.694	Sample	1	332166	146504	44.1057	13754	9.38814	1:11	Cat	9604	Felis silvestris	4011	Felis catus	138	Carnivora	1	Homo sapiens
alphaVERT	NB03	20230530-23	2110995	33.2687	-111.71	Sample	2	182316	75225	41.2608	0	0	#DIV/0!
alphaVERT	NB04	20230530-24	2110747-A	33.4317	-111.81	Sample	3	296432	109891	37.0712	0	0	#DIV/0!
alphaVERT	NB05	20230710-01	2110747-B	33.4317	-111.81	Sample	1	42720	22498	52.6639	1	0.00444484	1:22498		1	Canis lupus
alphaVERT	NB06	20230710-02	2110841-A	33.2661	-111.766	Sample	1	368481	116771	31.6898	972	0.832398	1:120	Human	972	Homo sapiens
alphaVERT	NB07	20230710-03	2110841-B	33.2661	-111.766	Sample	2	312845	138896	44.3977	18768	13.5123	1:7	Mourning Dove	18768	Zenaida macroura
alphaVERT	NB08	20230710-04	2110972	33.3614	-111.759	Sample	2	47242	13305	28.1635	3	0.0225479	1:4435	Cat	3	Felis silvestris
alphaVERT	NB09	20230710-05	2110784	33.3291	-111.71	Sample	2	81011	42342	52.267	46	0.108639	1:920	Human	46	Homo sapiens
alphaVERT	NB10	20230710-06	2110636-A	33.43	-111.692	Sample	1	100151	46668	46.5976	1024	2.19422	1:46	Human	1024	Homo sapiens
alphaVERT	NB11	20230710-07	2110636-B	33.43	-111.692	Sample	1	94755	43788	46.2118	621	1.4182	1:71	Dog	598	Canis lupus	20	Canis lupus familiaris	3	Homo sapiens
alphaVERT	NB12	20230710-08	2110636-C	33.43	-111.692	Sample	1	170474	55869	32.7727	2915	5.21756	1:19	Human/Dog	2673	Homo sapiens	223	Canis lupus	17	Canis lupus familiaris	2	Homo neanderthalensis
alphaVERT	NB13	20230710-09	216946	33.4262	-111.946	Sample	1	33762	15515	45.954	269	1.73381	1:58	Dog	256	Canis lupus	13	Canis lupus familiaris
alphaVERT	NB14	20230710-10	216951	33.2519	-111.865	Sample	1	156701	47288	30.1772	845	1.78692	1:56	Human	845	Homo sapiens
alphaVERT	NB15	20230710-11	2110448	33.2984	-111.778	Sample	2	313092	145331	46.418	0	0	#DIV/0!
alphaVERT	NB16	20230710-12	2110764	33.3166	-111.715	Sample	3	106534	42332	39.7357	14	0.0330719	1:3024	Human	14	Homo sapiens
alphaVERT	NB17	20230710-13	2110840	33.4337	-111.73	Sample	2	83458	37510	44.9448	129	0.343908	1:291	Human/Cat	125	Homo sapiens	3	Felis catus	1	Carnivora
alphaVERT	NB18	20230710-14	2110883	33.43	-111.692	Sample	3	89176	45532	51.0586	306	0.672055	1:149	Human	306	Homo sapiens
alphaVERT	NB19	20230710-15	2110899-A	33.3724	-111.781	Sample	3	13846	4714	34.0459	1	0.0212134	1:4714		1	Homo sapiens
alphaVERT	NB20	20230710-16	2110899-B	33.3724	-111.781	Sample	2	13935	5355	38.4284	361	6.74136	1:15	Chicken	243	Gallus gallus	110	Gallus gallus jabouillei	5	Gallus gallus spadiceus	2	Homo sapiens	1	Gallus gallus gallus
alphaVERT	NB21	20230710-17	2110863-A	33.4445	-111.748	Sample	1	289251	133669	46.2121	3	0.00224435	1:44556	Human	3	Homo sapiens
alphaVERT	NB22	20230710-18	2110863-B	33.4445	-111.748	Sample	1	199194	107698	54.0669	1	0.000928522	1:107698		1	Felis silvestris
alphaVERT	NB23	20230710-19	216960	33.6336	-111.987	Sample	2	142563	59565	41.7815	13428	22.5434	1:4	Mourning Dove	13428	Zenaida macroura
alphaVERT	NB24	20230710-20	2110558-A	33.3993	-111.78	Sample	1	39139	19882	50.7984	48	0.241424	1:414	Horse	34	Equus caballus	13	Equus ferus caballus	1	Equus przewalskii
alphaVERT	NB25	20230710-21	2110558-B	33.3993	-111.78	Sample	2	41459	20542	49.5477	0	0	#DIV/0!
alphaVERT	NB26	20230710-22	2113397	33.4433	-111.783	Sample	3	209938	107968	51.4285	7	0.0064834	1:15424	Human	7	Homo sapiens
alphaVERT	NB27	20230710-23	2110666	33.4841	-112.024	Sample	1	54743	22325	40.7815	74	0.331467	1:302	Cat	72	Felis silvestris	2	Felis catus
alphaVERT	NB28	20230710-24	2111113-A	33.2984	-111.778	Sample	3	147925	52488	35.4828	0	0	#DIV/0!
alphaVERT	NB29	20230711-01	2111113-B	33.2984	-111.778	Sample	1	182640	79778	43.6805	565	0.708215	1:141	Human	564	Homo sapiens	1	Gallus gallus
alphaVERT	NB30	20230711-02	2110770	33.4311	-111.851	Sample	1	134133	46723	34.8333	1883	4.03014	1:25	Human	1883	Homo sapiens
alphaVERT	NB31	20230711-03	2111228	33.3614	-111.759	Sample	1	74839	37844	50.5672	22	0.0581334	1:1720	Cat	15	Felis silvestris	7	Felis catus
alphaVERT	NB32	20230711-04	216914	33.5032	-112.229	Sample	1	23172	11128	48.0235	24	0.215672	1:464	Dog	21	Canis lupus	3	Canis lupus familiaris
alphaVERT	NB33	20230711-05	216906	33.6334	-111.971	Sample	3	96422	45743	47.4404	0	0	#DIV/0!
alphaVERT	NB34	20230711-06	2112358	33.3747	-111.769	Sample	1	40104	14757	36.7968	2816	19.0825	1:5	Cat	2142	Felis silvestris	674	Felis catus
alphaVERT	NB35	20230711-07	2112424	33.4262	-111.946	Sample	2	6418	2148	33.4684	10	0.465549	1:215	Human/Cat	8	Homo sapiens	2	Felis silvestris
alphaVERT	NB36	20230711-08	2111314	33.3291	-111.71	Sample	1	42492	17755	41.7843	210	1.18277	1:85	Human	210	Homo sapiens
alphaVERT	NB37	20230711-09	2110364	33.5604	-111.918	Sample	2	210324	101908	48.4529	0	0	#DIV/0!
alphaVERT	NB38	20230711-10	2113919	33.3131	-111.885	Sample	2	105938	41612	39.2796	136	0.326829	1:306	Human	135	Homo sapiens	1	Homo neanderthalensis
alphaVERT	NB39	20230711-11	2112370-A	33.3614	-111.759	Sample	1	92389	46150	49.9518	2369	5.13326	1:19	Cat	1941	Felis silvestris	428	Felis catus
alphaVERT	NB40	20230711-12	2112370-B	33.3614	-111.759	Sample	1	36589	17601	48.1046	1962	11.1471	1:9	Cat/Chicken	1605	Felis silvestris	315	Felis catus	17	Gallus gallus	12	Gallus gallus jabouillei	11	Homo sapiens	Gallus gallus gallus
alphaVERT	NB41	20230711-13	2112370-C	33.3614	-111.759	Sample	1	23648	7901	33.4109	34	0.430325	1:232	Cat	30	Felis silvestris	4	Felis catus
alphaVERT	NB42	20230711-14	2111722	33.5455	-112.057	Sample	3	98151	54139	55.1589	2	0.00369419	1:27070	Asian Black Rat	2	Rattus tanezumi
alphaVERT	NB43	20230711-15	2110390	33.71	-111.918	Sample	1	66410	29839	44.9315	37	0.123999	1:806	Dog	33	Canis lupus	4	Canis latrans
alphaVERT	NB44	20230711-16	2112211	33.3993	-111.78	Sample	1	40428	13945	34.4934	55	0.394407	1:254	Horse	50	Equus ferus caballus	4	Equus caballus	1	Homo sapiens
alphaVERT	NB45	20230711-17	2112878-A	33.425	-112.281	Sample	1	207830	93828	45.1465	4758	5.07098	1:20	Human/Dog	4755	Homo sapiens	3	Canis lupus
alphaVERT	NB46	20230711-18	2112878-B	33.425	-112.281	Sample	1	138700	69452	50.0735	9461	13.6224	1:7	Human	9461	Homo sapiens
alphaVERT	NB47	20230711-19	2113884	33.3882	-111.78	Sample	1	46537	21133	45.4112	932	4.41016	1:23	Human/Cat	927	Homo sapiens	5	Felis silvestris
alphaVERT	NB48	20230711-20	2113569	33.3885	-111.78	Sample	1	132175	64437	48.7513	2271	3.52437	1:28	Human	2271	Homo sapiens
alphaVERT	NB49	20230711-21	2111108-A	33.547	-112.177	Sample	1	130499	51812	39.703	6137	11.8447	1:8	Human	6136	Homo sapiens	1	Homo neanderthalensis
alphaVERT	NB50	20230711-22	2111108-B	33.547	-112.177	Sample	1	63360	28785	45.4309	3	0.0104221	1:9595	Rabbit	3	Lagomorpha
alphaVERT	NB51	20230711-23	2111108-C	33.547	-112.177	Sample	1	48230	22185	45.9983	129	0.581474	1:172	Human	129	Homo sapiens
alphaVERT	NB52	20230711-24	2111108-D	33.547	-112.177	Sample	1	15904	6693	42.0838	5	0.0747049	1:1339	Rabbit	5	Lagomorpha
alphaVERT	NB53	20230726-01	2111108-E	33.547	-112.177	Sample	1	106005	42766	40.3434	190	0.444278	1:225	Rabbit	190	Lagomorpha
alphaVERT	NB54	20230726-02	2111108-F	33.547	-112.177	Sample	1	56282	29207	51.894	92	0.314993	1:317	Rabbit	91	Lagomorpha	1	Homo sapiens
alphaVERT	NB55	20230726-03	2111108-G	33.547	-112.177	Sample	1	96934	37177	38.3529	1547	4.16117	1:24	Human	1547	Homo sapiens
alphaVERT	NB56	20230726-04	2110016	33.3276	-111.779	Sample	1	53461	30157	56.4093	1787	5.92566	1:17	Human	1787	Homo sapiens
alphaVERT	NB57	20230726-05	2112473-A	33.5315	-112.121	Sample	1	22956	10586	46.1143	5	0.0472322	1:2117	Dog	5	Canis lupus
alphaVERT	NB58	20230726-06	2112473-B	33.5315	-112.121	Sample	1	66571	31845	47.8361	119	0.373685	1:268	Dog	109	Canis lupus	9	Canis lupus familiaris	1	Homo sapiens
alphaVERT	NB59	20230726-07	2112473-C	33.5315	-112.121	Sample	1	26580	11912	44.8157	56	0.470114	1:213	Dog	54	Canis lupus	2	Canis lupus familiaris
alphaVERT	NB60	20230726-08	2113568	33.4311	-111.709	Sample	1	44917	21426	47.7013	1141	5.32531	1:19	Human	1141	Homo sapiens
alphaVERT	NB61	20230726-09	2112456	33.3166	-111.715	Sample	1	146759	48753	33.2198	1121	2.29935	1:43	Human	1121	Homo sapiens
alphaVERT	NB62	20230726-10	2115392-A	33.547	-112.177	Sample	2	19218	8613	44.8174	0	0	#DIV/0!
alphaVERT	NB63	20230726-11	2115392-B	33.547	-112.177	Sample	2	54021	23235	43.0111	0	0	#DIV/0!
alphaVERT	NB64	20230726-12	2115392-C	33.547	-112.177	Sample	1	12632	4930	39.0279	1	0.020284	1:4930	Human	1	Homo sapiens
alphaVERT	NB65	20230726-13	2113094	33.6637	-112.021	Sample	1	138737	54631	39.3774	483	0.884113	1:113	Human	483	Homo sapiens
alphaVERT	NB66	20230726-14	213993	33.561	-112.076	Sample	3	197934	95755	48.3772	0	0	#DIV/0!
alphaVERT	NB67	20230726-15	212201-A	33.4317	-111.81	Sample	2	88769	36502	41.1202	1	0.00273958	1:36502		1	Zenaida macroura
alphaVERT	NB68	20230726-16	212201-B	33.4317	-111.81	Sample	2	133426	52535	39.3739	0	0	#DIV/0!
alphaVERT	NB69	20230726-17	217987	33.5767	-112.088	Sample	2	18355	8643	47.088	35	0.404952	1:247	Cat	25	Felis silvestris	10	Felis catus
alphaVERT	NB70	20230726-18	211623	33.4888	-112.042	Sample	1	58466	28553	48.8369	7382	25.8537	1:4	Cat	5728	Felis silvestris	1552	Felis catus	102	Carnivora
alphaVERT	NB71	20230726-19	212210-A	33.43	-111.692	Sample	3	171437	75954	44.3043	0	0	#DIV/0!
alphaVERT	NB72	20230726-20	212210-B	33.43	-111.692	Sample	3	175814	66512	37.8309	9	0.0135314	1:7390	Human	8	Homo sapiens	1	Felis silvestris
alphaVERT	NB73	20230726-21	217997	33.5455	-112.057	Sample	2	103966	30885	29.7068	2	0.00647564	1:15443		1	Lagomorpha	1	Homo sapiens
alphaVERT	NB74	20230726-22	213701-A	33.5321	-112.061	Sample	3	82189	37203	45.2652	0	0	#DIV/0!
alphaVERT	NB75	20230727-01	213701-B	33.5321	-112.061	Sample	1	10119	5249	51.8727	28	0.533435	1:187	Cat/Human	17	Felis catus	10	Homo sapiens	1	Felis silvestris
alphaVERT	NB76	20230727-02	212580	33.3293	-111.815	Sample	1	116815	55764	47.737	1491	2.67377	1:37	Human	1491	Homo sapiens
alphaVERT	NB77	20230727-03	217932-A	33.4262	-111.946	Sample	2	13699	4839	35.3237	84	1.7359	1:58	Cat	82	Felis silvestris	1	Felis catus	1	Carnivora
alphaVERT	NB78	20230727-04	217932-B	33.4262	-111.946	Sample	1	348485	139741	40.0996	44460	31.816	1:3	Cat/Human	30347	Felis silvestris	12191	Felis catus	1922	Carnivora
alphaVERT	NB79	20230727-05	211648	33.4864	-112.056	Sample	1	133762	51539	38.5304	4268	8.28111	1:12	Human	4268	Homo sapiens
alphaVERT	NB80	20230727-06	214463	33.425	-112.281	Sample	1	68773	34125	49.6198	10829	31.7333	1:3	Human	10828	Homo sapiens	1	Felis silvestris
alphaVERT	NB81	20230727-07	217898	33.2159	-111.678	Sample	2	37644	18236	48.4433	438	2.40184	1:42	Chicken	295	Gallus gallus	136	Gallus gallus jabouillei	6	Gallus gallus spadiceus	1	Gallus gallus domesticus
alphaVERT	NB82	20230727-08	215000	33.3614	-111.759	Sample	2	111601	51107	45.7944	8242	16.1269	1:6	Human	8242	Homo sapiens
alphaVERT	NB83	20230727-09	213688	33.5458	-112.125	Sample	1	99844	48430	48.5057	27197	56.1573	1:2	Chicken	18587	Gallus gallus	8225	Gallus gallus jabouillei	194	Gallus gallus spadiceus	97	Gallus gallus domesticus	93	Gallus gallus gallus	Felis silvestris
alphaVERT	NB84	20230727-10	214569	33.2519	-111.865	Sample	2	84426	46594	55.1892	458	0.982959	1:102	Human	458	Homo sapiens
alphaVERT	NB85	20230727-11	215011	33.3166	-111.715	Sample	1	91048	42471	46.6468	5432	12.7899	1:8	Human	5432	Homo sapiens
alphaVERT	NB86	20230727-12	217991-A	33.3614	-111.759	Sample	2	13300	5900	44.3609	36	0.610169	1:164	Human/Cat	23	Homo sapiens	13	Felis silvestris
alphaVERT	NB87	20230727-13	217991-B	33.3614	-111.759	Sample	2	65635	30431	46.364	754	2.47774	1:40	Cat	635	Felis silvestris	119	Felis catus
alphaVERT	NB88	20230727-14	217942	33.6623	-112.004	Sample	3	7578	2332	30.7733	8	0.343053	1:292	Asian Black Rat	8	Rattus tanezumi
alphaVERT	NB89	20200203-01	32 HC-P3			Sample		5269	2107	39.9886	18	0.854295	1:117	Cat	18	Felis silvestris
alphaVERT	NB90	20200203-02	40 HC-P3			Sample		72128	25874	35.8723	10708	41.3852	1:2	Human	10708	Homo sapiens
alphaVERT	NB91	20200203-03	42 HC-P3			Sample		9417	3484	36.9969	85	2.43972	1:41	Cat	64	Felis silvestris	19	Homo sapiens	1	Carnivora	1	Felis catus
alphaVERT	NB92	20200203-04	44 HC-P3			Sample		11598	3901	33.6351	1422	36.4522	1:3	Human	1421	Felis silvestris	1	Homo sapiens
alphaVERT	NB93	20230424-06	217856-A	33.2408	-111.798	Sample	3	205460	99006	48.1875	1	0.00101004	1:99006		1	Homo sapiens
alphaVERT	NB94	20230221-02	PR-NB			Control		183427	74417	40.5704	0	0	#DIV/0!
alphaVERT	NB95	NFW	NFW			Control		1580	271	17.1519	0	0	#DIV/0!
alphaVERT	NB96	NFW	NFW			Control		1884	283	15.0212	0	0	#DIV/0!
bravoVERT	NB01	20200203-05	45 HC-P3			Sample		11890	3886	32.6829	8	0.205867	1:486	Human	8	Homo sapiens
bravoVERT	NB02	20200203-06	46 HC-P3			Sample		5779	1430	24.7448	25	1.74825	1:57	Cat	19	Felis silvestris	5	Felis catus	1	Homo sapiens
bravoVERT	NB03	20200203-07	51 HC-P3			Sample		30571	9794	32.0369	3049	31.1313	1:3	Human	3048	Homo sapiens	1	Gallus gallus spadiceus
bravoVERT	NB04	20200203-08	70 HC-P3			Sample		10445	2409	23.0637	68	2.82275	1:35	Dog	64	Canis lupus	4	Canis lupus familiaris
bravoVERT	NB05	20200203-09	71 HC-P3			Sample		12113	4068	33.5838	28	0.688299	1:145	Human/Cat	17	Homo sapiens	11	Felis catus
bravoVERT	NB06	20200203-10	78 HC-P3			Sample		29596	6731	22.7429	51	0.757688	1:132	Cat	50	Felis silvestris	1	Carnivora
bravoVERT	NB07	20200203-11	79 HC-P3			Sample		11442	3421	29.8986	1	0.0292312	1:3421		1	Canis lupus
bravoVERT	NB08	20200203-12	80 HC-P3			Sample		12553	2620	20.8715	1	0.0381679	1:2620		1	Felis silvestris
bravoVERT	NB09	20200206-01	81 HC-P3			Sample		7679	2442	31.801	401	16.421	1:6	Human/Dog	396	Homo sapiens	4	Canis lupus	1	Felis silvestris
bravoVERT	NB10	20200206-02	82 HC-P3			Sample		5012	1369	27.3144	5	0.36523	1:274	Cat	4	Felis silvestris	1	Carnivora
bravoVERT	NB11	20200206-03	83 HC-P3			Sample		5423	1344	24.7833	13	0.967262	1:103	Cat	13	Felis silvestris
bravoVERT	NB12	20200206-04	84 HC-P3			Sample		6068	1319	21.737	47	3.56331	1:28	Cat	46	Felis silvestris	1	Homo sapiens
bravoVERT	NB13	20200206-05	86 HC-P3			Sample		150636	60757	40.3337	25721	42.3342	1:2	Human	25720	Homo sapiens	1	Homo neanderthalensis
bravoVERT	NB14	20200206-06	87 HC-P3			Sample		1331	94	7.06236	0	0	#DIV/0!
bravoVERT	NB15	20200206-07	92 HC-P3			Sample		8732	2603	29.8099	297	11.4099	1:9	Dog	277	Canis lupus	20	Canis lupus familiaris
bravoVERT	NB16	20200206-08	95 HC-P3			Sample		20813	6828	32.8064	114	1.6696	1:60	Human	114	Homo sapiens
bravoVERT	NB17	20200206-09	96 HC-P3			Sample		12732	4075	32.006	351	8.6135	1:12	Cat	281	Felis silvestris	70	Felis catus
bravoVERT	NB18	20200206-10	52 HC-P3			Sample		6278	1994	31.7617	4	0.200602	1:499	Cat	2	Felis catus	1	Felis silvestris	1	Homo sapiens
bravoVERT	NB19	20200206-11	85 HC-P3			Sample		8153	2092	25.6593	0	0	#DIV/0!
bravoVERT	NB20	20200206-12	33 HC-P4			Sample		12884	4084	31.6982	346	8.47209	1:12	Dog	328	Canis lupus	15	Canis lupus familiaris	1	Felis silvestris	1	Homo sapiens	1	Ovis ammon
bravoVERT	NB21	20200207-01	42 HC-P4			Sample		3106	615	19.8004	145	23.5772	1:4	Human	145	Homo sapiens
bravoVERT	NB22	20200207-02	46 HC-P4			Sample		2113	550	26.0293	16	2.90909	1:34	Dog	15	Canis lupus	1	Canis lupus familiaris
bravoVERT	NB23	20200207-03	47 HC-P4			Sample		6102	1240	20.3212	64	5.16129	1:19	Cat	62	Felis silvestris	1	Carnivora	1	Homo sapiens
bravoVERT	NB24	20200207-04	63 HC-P4			Sample		6070	1891	31.1532	331	17.504	1:6	Human	330	Homo sapiens	1	Felis silvestris
bravoVERT	NB25	20200207-05	84 HC-P4			Sample		40347	18035	44.6997	44	0.24397	1:410	Dog	44	Canis lupus
bravoVERT	NB26	20200207-06	10 HC-P5			Sample		21655	8646	39.9261	1	0.011566	1:8646		1	Lagomorpha
bravoVERT	NB27	20200207-07	13 HC-P5			Sample		49251	18321	37.1992	7627	41.6298	1:2	Cat	7427	Felis catus	191	Felis silvestris	8	Carnivora	1	Homo sapiens
bravoVERT	NB28	20230727-15	215012	33.3184	-111.764	Sample	1	157476	49424	31.3851	4191	8.47969	1:12	Human	4191	Homo sapiens
bravoVERT	NB29	20230727-16	215005	33.3285	-111.763	Sample	1	168134	65137	38.7411	185	0.284017	1:352	Dog/Human	128	Canis lupus	41	Homo sapiens	16	Canis lupus familiaris
bravoVERT	NB30	20230727-17	217931-A	33.3276	-111.779	Sample	1	140229	43060	30.7069	9224	21.4213	1:5	Human	9224	Homo sapiens
bravoVERT	NB31	20230727-18	217931-B	33.3276	-111.779	Sample	1	141431	64255	45.432	11637	18.1107	1:6	Human	11636	Homo sapiens	1	Homo neanderthalensis
bravoVERT	NB32	20230727-19	212198	33.5275	-112.072	Sample	1	59535	27396	46.0166	25	0.0912542	1:1096	Rat/Human	19	Rattus tanezumi	6	Homo sapiens
bravoVERT	NB33	20230727-20	212320-A	33.5458	-112.125	Sample	2	142920	61165	42.7967	154	0.251778	1:397	Mouse	150	Sus scrofa	2	Sus scrofa domesticus	2	Artiodactyla
bravoVERT	NB34	20230727-21	212320-B	33.5458	-112.125	Sample	1	439234	154536	35.1831	14866	9.61976	1:10	White Wing Dove	14866	Zenaida asiatica
bravoVERT	NB35	20230727-22	213885	33.6793	-111.878	Sample	1	63165	21796	34.5065	125	0.5735	1:174	Human	125	Homo sapiens
bravoVERT	NB36	20230727-23	212811-A	33.561	-112.076	Sample	2	42734	15092	35.3161	198	1.31195	1:76	Cat	196	Felis silvestris	1	Carnivora	1	Homo sapiens
bravoVERT	NB37	20230727-24	212811-B	33.561	-112.076	Sample	2	22759	9214	40.4851	13	0.14109	1:709	Cat	13	Felis silvestris
bravoVERT	NB38	20230728-01	212812-A	33.3724	-111.781	Sample	2	16470	5025	30.51	2	0.039801	1:2513	Donkey	2	Equus asinus
bravoVERT	NB39	20230728-02	212812-B	33.3724	-111.781	Sample	3	19850	7654	38.5592	73	0.95375	1:105	Dog/Human	62	Canis lupus	6	Homo sapiens	4	Canis lupus familiaris	1	Felis silvestris
bravoVERT	NB40	20230728-03	212812-C	33.3724	-111.781	Sample	2	28472	11954	41.9851	5	0.041827	1:2391	Human	4	Homo sapiens	1	Equus ferus caballus
bravoVERT	NB41	20230728-04	211562	33.4841	-112.024	Sample	1	137162	43926	32.0249	9983	22.7269	1:4	Cat	8459	Felis silvestris	1376	Felis catus	144	Carnivora	3	Homo sapiens	1	Zenaida asiatica
bravoVERT	NB42	20230728-05	212343-A	33.3724	-111.781	Sample	2	58354	28980	49.6624	51	0.175983	1:568	Cat/Human	45	Felis silvestris	6	Homo sapiens
bravoVERT	NB43	20230728-06	212343-B	33.3724	-111.781	Sample	2	27025	10412	38.5273	25	0.240108	1:416	Horse/Human	17	Equus ferus caballus	6	Homo sapiens	2	Equus caballus
bravoVERT	NB44	20230728-07	212343-C	33.3724	-111.781	Sample	2	99984	33317	33.3223	12504	37.5304	1:3	Cat	12055	Felis silvestris	298	Carnivora	151	Felis catus
bravoVERT	NB45	20230728-08	212343-D	33.3724	-111.781	Sample	1	126603	53536	42.2865	21386	39.947	1:3	Cat	20587	Felis silvestris	443	Carnivora	356	Felis catus
bravoVERT	NB46	20230728-09	212343-E	33.3724	-111.781	Sample	1	57730	25131	43.532	28	0.111416	1:898	Donkey	28	Equus asinus
bravoVERT	NB47	20230728-10	212343-F	33.3724	-111.781	Sample	1	26541	10266	38.6798	56	0.54549	1:183	Cat/Human	43	Felis silvestris	13	Homo sapiens
bravoVERT	NB48	20230728-11	212343-G	33.3724	-111.781	Sample	1	47494	20037	42.1885	111	0.553975	1:181	Cat/Human	102	Felis silvestris	8	Homo sapiens	1	Carnivora
bravoVERT	NB49	20230728-12	212343-H	33.3724	-111.781	Sample	1	286295	107429	37.5239	15094	14.0502	1:7	Cat	14757	Felis silvestris	221	Carnivora	107	Felis catus	9	Homo sapiens
bravoVERT	NB50	20230728-13	212343-I	33.3724	-111.781	Sample	1	243111	103530	42.5855	44527	43.0088	1:2	Cat	42892	Felis silvestris	1191	Carnivora	444	Felis catus
bravoVERT	NB51	20230728-14	212343-J	33.3724	-111.781	Sample	1	48610	20150	41.4524	292	1.44913	1:69	Horse	267	Equus ferus caballus	23	Equus caballus	1	Felis silvestris	1	Ovis aries
bravoVERT	NB52	20230728-15	212813-A	33.5455	-112.057	Sample	3	188044	79875	42.4768	41	0.0513302	1:1948	Rabbit	40	Lagomorpha	1	Felis catus
bravoVERT	NB53	20230728-16	212813-B	33.5455	-112.057	Sample	1	195701	71484	36.5272	810	1.13312	1:88	Rabbit/Human	807	Lagomorpha	3	Homo sapiens
bravoVERT	NB54	20230728-17	212813-C	33.5455	-112.057	Sample	2	292626	143291	48.9673	34960	24.3979	1:4	Chicken	9743	Gallus gallus jabouillei	24693	Gallus gallus	272	Gallus gallus spadiceus	130	Gallus gallus gallus	118	Gallus gallus domesticus	Homo sapiens
bravoVERT	NB55	20230728-18	213628	33.4856	-111.97	Sample	1	74145	24427	32.9449	137	0.560855	1:178	Human	137	Homo sapiens
bravoVERT	NB56	20230728-19	21361	33.3291	-111.71	Sample	2	44932	22987	51.1595	2467	10.7322	1:9	Human	2467	Homo sapiens
bravoVERT	NB57	20230728-20	21626-A	33.3614	-111.759	Sample	1	299943	131415	43.8133	47192	35.9107	1:3	Cat/Cow	31288	Felis silvestris	15899	Felis catus	5	Bos taurus
bravoVERT	NB58	20230728-21	21626-B	33.3614	-111.759	Sample	1	57696	24206	41.9544	531	2.19367	1:46	Cat/Human	428	Felis silvestris	98	Felis catus	5	Homo sapiens
bravoVERT	NB59	20230728-22	21626-C	33.3614	-111.759	Sample	1	315146	134411	42.6504	38771	28.8451	1:3	Cat	27713	Felis silvestris	11058	Felis catus
bravoVERT	NB60	20230728-23	21626-D	33.3614	-111.759	Sample	3	120075	53668	44.6954	3049	5.68123	1:18	Cat/Human	1973	Felis silvestris	1068	Felis catus	8	Homo sapiens
bravoVERT	NB61	20230728-24	21626-E	33.3614	-111.759	Sample	1	94963	27971	29.4546	4579	16.3705	1:6	Cat	3764	Felis silvestris	815	Felis catus
bravoVERT	NB62	20230728-25	21626-F	33.3614	-111.759	Sample	1	66673	27316	40.9701	9053	33.1417	1:3	Cat	7175	Felis silvestris	1878	Felis catus
bravoVERT	NB63	20230728-26	21626-G	33.3614	-111.759	Sample	1	46823	17857	38.1372	5201	29.1258	1:3	Cat/Human	4223	Felis silvestris	952	Felis catus	26	Homo sapiens
bravoVERT	NB64	20230728-27	21626-H	33.3614	-111.759	Sample	1	202131	83527	41.3232	23434	28.0556	1:4	Cat	13295	Felis silvestris	10139	Felis catus
bravoVERT	NB65	20230728-28	21663	33.5753	-111.848	Sample	3	238536	83997	35.2136	5765	6.86334	1:15	Desert Tortoise	5764	Gopherus agassizii	1	Felis silvestris
bravoVERT	NB66	20230728-29	212903	33.6765	-112.143	Sample	3	165632	71614	43.2368	1700	2.37384	1:42	Dog	1597	Canis lupus	103	Canis lupus familiaris
bravoVERT	NB67	20230728-30	214494	33.3724	-111.781	Sample	2	27330	9722	35.5726	434	4.4641	1:22	Cat	423	Felis silvestris	6	Carnivora	5	Felis catus
bravoVERT	NB68	20230728-31	212514	33.5021	-112.143	Sample	1	5069	1384	27.3032	31	2.23988	1:45	Cat	30	Felis silvestris	1	Felis catus
bravoVERT	NB69	20230728-32	21167	33.6049	-111.935	Sample	1	21765	9367	43.037	290	3.09598	1:32	Human	290	Homo sapiens
bravoVERT	NB70	20230728-33	211106	33.3291	-111.71	Sample	3	45731	19633	42.9315	408	2.07813	1:48	Human	408	Homo sapiens
bravoVERT	NB71	20230728-34	213996-A	33.3614	-111.759	Sample	1	34820	12660	36.3584	2659	21.0032	1:5	Cat/Human	2183	Felis silvestris	474	Felis catus	2	Homo sapiens
bravoVERT	NB72	20230728-35	213996-B	33.3614	-111.759	Sample	1	13647	3732	27.3467	56	1.50054	1:67	Cat/Human	45	Felis silvestris	8	Felis catus	3	Homo sapiens
bravoVERT	NB73	20230728-36	213996-C	33.3614	-111.759	Sample	1	46943	10220	21.7711	55	0.53816	1:186	Cat/Human	41	Felis silvestris	12	Felis catus	2	Homo sapiens
bravoVERT	NB74	20230728-37	213996-D	33.3614	-111.759	Sample	3	40446	14878	36.7848	165	1.10902	1:90	Cat	137	Felis silvestris	28	Felis catus
bravoVERT	NB75	20230728-38	212414-A	33.4841	-112.024	Sample	3	109854	56511	51.4419	228	0.403461	1:248	Cat	226	Felis silvestris	2	Carnivora
bravoVERT	NB76	20230728-39	212414-B	33.4841	-112.024	Sample	1	58386	24031	41.1588	35	0.145645	1:687	Human	35	Homo sapiens
bravoVERT	NB77	20230728-40	212414-C	33.4841	-112.024	Sample	1	21309	7095	33.2958	6	0.0845666	1:1183	Human	4	Homo sapiens	1	Gopherus agassizii	1	Felis silvestris
bravoVERT	NB78	20230728-41	89J7	33.71	-111.918	Sample	1	175773	61276	34.8609	1645	2.68457	1:37	Rabbit/Human	1639	Lagomorpha	6	Homo sapiens
bravoVERT	NB79	20230728-42	21520	33.5435	-112.091	Sample	2	47552	15810	33.2478	2265	14.3264	1:7	Chicken	1583	Gallus gallus	654	Gallus gallus jabouillei	16	Gallus gallus spadiceus	9	Gallus gallus domesticus	2	Gallus gallus gallus	Homo sapiens
bravoVERT	NB80	20230728-43	212301	33.3614	-111.759	Sample	2	74343	32875	44.2207	12	0.0365019	1:2740	Human	12	Homo sapiens
bravoVERT	NB81	20230728-44	88J8-A	33.4337	-111.73	Sample	2	7292	2377	32.5974	7	0.294489	1:340	Human/Cat	4	Homo sapiens	1	Felis silvestris	1	Felis catus	1	Gallus gallus
bravoVERT	NB82	20230728-45	88J8-B	33.4337	-111.73	Sample	2	49345	19879	40.2857	2768	13.9242	1:7	Human	2768	Homo sapiens
bravoVERT	NB83	20230728-46	212656	33.584	-112.058	Sample	2	17681	6814	38.5385	312	4.57881	1:22	Dog	294	Canis lupus	17	Canis lupus familiaris	1	Felis silvestris
bravoVERT	NB84	20230728-47	21430	33.6039	-111.9	Sample	1	111538	57503	51.5546	10121	17.6008	1:6	Human	10120	Homo sapiens	1	Felis silvestris
bravoVERT	NB85	20230424-06	217856-A	33.2408	-111.798	Control	3	237230	106735	44.9922	6	0.0056214	1:17789	Human	5	Homo sapiens	1	Felis silvestris
bravoVERT	NB86	20230221-02	PR-NB			Control		359182	166997	46.4937	4	0.00239525	1:41749	Cat/Human	2	Felis silvestris	2	Homo sapiens
bravoVERT	NB87	NFW				Control		2517	530	21.0568	0	0	#DIV/0!
bravoVERT	NB88	NFW				Control		3150	441	14	2	0.453515	1:221		1	Felis catus	1	Homo sapiens
bravoVERT	NB89	EMPTY				Control		1183	130	10.989	1	0.769231	1:130		1	Canis lupus
bravoVERT	NB90	EMPTY				Control		813	58	7.13407	0	0	#DIV/0!
bravoVERT	NB91	EMPTY				Control		988	106	10.7287	1	0.943396	1:106		1	Gopherus agassizii
bravoVERT	NB92	EMPTY				Control		871	65	7.46269	0	0	#DIV/0!
bravoVERT	NB93	EMPTY				Control		1199	124	10.342	0	0	#DIV/0!
bravoVERT	NB94	EMPTY				Control		807	65	8.05452	0	0	#DIV/0!
bravoVERT	NB95	EMPTY				Control		944	106	11.2288	0	0	#DIV/0!
bravoVERT	NB96	EMPTY				Control		952	86	9.03361	1	1.16279	1:86		1	Felis silvestris
gammaVERT	NB01	20230510-01	214461	33.5457	-112.144	Sample	3	540836	242678	44.8709	14	0.00576896	1:17334	Human	14	Homo sapiens
gammaVERT	NB02	20230510-02	215059	33.3445	-111.811	Sample	1	51934	17934	34.5323	8	0.044608	1:2242	Human/Dog	6	Homo sapiens	2	Canis lupus
gammaVERT	NB03	20230510-03	217047-A	33.6637	-112.021	Sample	2	89365	31319	35.0462	9	0.0287365	1:3480	Dog	9	Canis lupus
gammaVERT	NB04	20230510-04	217047-B	33.6637	-112.021	Sample	3	353950	126048	35.6118	0	0	#DIV/0!
gammaVERT	NB05	20230510-05	218799	33.6145	-111.935	Sample	3	610924	313058	51.2434	1	0.00031943	1:313058		1	Bubo virginianus
gammaVERT	NB06	20230510-06	218786	33.446	-111.676	Sample	3	488551	146057	29.896	0	0	#DIV/0!
gammaVERT	NB07	20230510-07	218800	33.2552	-111.849	Sample	1	435291	184510	42.3877	6506	3.5261	1:28	Human	6506	Homo sapiens
gammaVERT	NB08	20230510-08	217751-A	33.4311	-111.851	Sample	2	32983	6750	20.4651	10	0.148148	1:675	Cat	10	Felis silvestris
gammaVERT	NB09	20230510-09	217751-B	33.4311	-111.851	Sample	1	67989	32494	47.793	218	0.670893	1:149	Cat	177	Felis silvestris	41	Felis catus
gammaVERT	NB10	20230510-10	217976	33.6027	-112.195	Sample	3	331275	147525	44.5325	3	0.00203355	1:49175	Human	3	Homo sapiens
gammaVERT	NB11	20230510-11	217723-A	33.5791	-111.941	Sample	1	412866	183797	44.5173	58	0.0315566	1:3169	Rabbit	58	Lagomorpha
gammaVERT	NB12	20230510-12	217723-B	33.5791	-111.941	Sample	2	59025	16075	27.2342	8	0.0497667	1:2009	Hawk	8	Accipiter gundlachi
gammaVERT	NB13	20230510-13	217924-A	33.2119	-111.834	Sample	1	530191	239835	45.2356	1498	0.624596	1:160	Human	1498	Homo sapiens
gammaVERT	NB14	20230510-14	217924-B	33.2119	-111.834	Sample	1	445473	126699	28.4415	0	0	#DIV/0!
gammaVERT	NB15	20230510-15	217914	33.2874	-111.813	Sample	3	405998	183467	45.1891	1	0.000545057	1:183467		1	Homo sapiens
gammaVERT	NB16	20230510-16	212493-A	33.5469	-112.109	Sample	1	53121	16654	31.3511	740	4.44338	1:23	Cat	598	Felis silvestris	142	Felis catus
gammaVERT	NB17	20230510-17	212493-B	33.5469	-112.109	Sample	1	155940	66490	42.6382	8936	13.4396	1:7	Human	8936	Homo sapiens
gammaVERT	NB18	20230510-18	212278	33.2282	-111.792	Sample	1	346741	177981	51.3297	13822	7.766	1:13	Human	13821	Homo sapiens	1	Homo neanderthalensis
gammaVERT	NB19	20230510-19	04D7	33.3184	-111.764	Sample	3	263538	97536	37.0102	0	0	#DIV/0!
gammaVERT	NB20	20230510-20	61F1	33.3614	-111.759	Sample	1	24115	7166	29.7159	91	1.26989	1:79	Cat	74	Felis silvestris	17	Felis catus
gammaVERT	NB21	20230510-21	14F7-A	33.3614	-111.759	Sample	1	47728	17072	35.7694	638	3.73711	1:27	Cat	526	Felis silvestris	112	Felis catus
gammaVERT	NB22	20230510-22	14F7-B	33.3614	-111.759	Sample	1	119014	60423	50.7697	2098	3.47219	1:29	Cat	1756	Felis silvestris	340	Felis catus	1	Asio otus	1	Homo sapiens
gammaVERT	NB23	20230510-23	14F7-C	33.3614	-111.759	Sample	1	35154	11714	33.322	2247	19.1822	1:5	Cat	1847	Felis silvestris	400	Felis catus
gammaVERT	NB24	20230510-24	8V02-A	33.3184	-111.764	Sample	2	288785	141326	48.9381	16	0.0113213	1:8833	Human	16	Homo sapiens
gammaVERT	NB25	20230522-01	8V02-B	33.3184	-111.764	Sample	1	33662	14282	42.4277	2876	20.1372	1:5	Great Horned Owl/Human	2869	Bubo virginianus	5	Homo sapiens	2	Surnia ulula
gammaVERT	NB26	20230522-02	71F1-A	33.3614	-111.759	Sample	1	62095	28243	45.4835	3245	11.4896	1:9	Cat/Human	2684	Felis silvestris	551	Felis catus	10	Homo sapiens
gammaVERT	NB27	20230522-03	71F1-B	33.3614	-111.759	Sample	1	63267	23145	36.5831	3919	16.9324	1:6	Cat/Human	3398	Felis silvestris	516	Felis catus	5	Homo sapiens
gammaVERT	NB28	20230522-04	4Y58-A	33.3614	-111.759	Sample	1	17076	3804	22.2769	371	9.75289	1:10	Cat/Human	305	Felis silvestris	62	Felis catus	4	Homo sapiens
gammaVERT	NB29	20230522-05	4Y58-B	33.3614	-111.759	Sample	1	78182	31678	40.5183	11078	34.9706	1:3	Cat/Human	8363	Felis silvestris	2712	Felis catus	3	Homo sapiens
gammaVERT	NB30	20230522-06	4Y58-C	33.3614	-111.759	Sample	1	15638	3179	20.3287	246	7.73828	1:13	Cat	217	Felis silvestris	28	Felis catus	1	Homo sapiens
gammaVERT	NB31	20230522-07	4Y98-A	33.71	-111.918	Sample	1	345003	168452	48.8262	4660	2.76637	1:36	Long Eared Owl	4660	Asio otus
gammaVERT	NB32	20230522-08	62F6-A	33.3184	-111.764	Sample	3	206862	98646	47.6869	0	0	#DIV/0!
gammaVERT	NB33	20230522-09	62F6-B	33.3184	-111.764	Sample	2	151595	66728	44.0173	2	0.00299724	1:33364		1	Homo sapiens	1	Asio otus
gammaVERT	NB34	20230522-10	W302-A	33.3184	-111.764	Sample	3	136040	47262	34.7413	3	0.00634759	1:15754	Human	3	Homo sapiens
gammaVERT	NB35	20230522-11	W302-B	33.3184	-111.764	Sample	2	81725	29921	36.6118	0	0	#DIV/0!
gammaVERT	NB36	20230522-12	45F1-A	33.3614	-111.759	Sample	1	28288	6823	24.1198	129	1.89066	1:53	Cat/Human	89	Felis silvestris	30	Felis catus	10	Homo sapiens
gammaVERT	NB37	20230522-13	45F1-B	33.3614	-111.759	Sample	1	16464	5002	30.3814	81	1.61935	1:62	Cat/Human	65	Felis silvestris	8	Felis catus	8	Homo sapiens
gammaVERT	NB38	20230522-14	45F1-C	33.3614	-111.759	Sample	1	24993	6953	27.8198	383	5.50841	1:18	Cat	331	Felis silvestris	52	Felis catus
gammaVERT	NB39	20230522-15	76P0	33.3614	-111.759	Sample	1	199225	96624	48.4999	278	0.287713	1:348	Human/Cat	276	Homo sapiens	2	Felis catus
gammaVERT	NB40	20230522-16	5576-A	33.6225	-111.991	Sample	1	87123	38933	44.6874	5836	14.9899	1:7	Great Horned Owl	5829	Bubo virginianus	6	Surnia ulula	1	Homo sapiens
gammaVERT	NB41	20230522-17	5576-B	33.6225	-111.991	Sample	1	27604	8395	30.4123	690	8.21918	1:12	Human	690	Homo sapiens
gammaVERT	NB42	20230522-18	52F3	33.2687	-111.71	Sample	1	208524	115823	55.5442	24701	21.3265	1:5	Cat	18334	Felis silvestris	5386	Felis catus	981	Carnivora
gammaVERT	NB43	20230522-19	6Y79	33.3276	-111.779	Sample	2	303119	133715	44.113	846	0.632689	1:158	Human	846	Homo sapiens
gammaVERT	NB44	20230522-20	218909-A	33.3166	-111.715	Sample	3	240729	78356	32.5495	0	0	#DIV/0!
gammaVERT	NB45	20230522-21	218909-B	33.3166	-111.715	Sample	3	347076	151713	43.7118	0	0	#DIV/0!
gammaVERT	NB46	20230522-22	1M93	33.3184	-111.764	Sample	1	183241	89199	48.6785	32755	36.7213	1:3	Great Horned Owl	32722	Bubo virginianus	32	Surnia ulula	1	Homo sapiens
gammaVERT	NB47	20230522-23	83Q7	33.3276	-111.779	Sample	2	44793	17288	38.5953	8	0.0462749	1:2161	Human	8	Homo sapiens
gammaVERT	NB48	20230522-24	6Y90	33.3428	-111.853	Sample	3	57786	24002	41.536	0	0	#DIV/0!
gammaVERT	NB49	20230523-01	2R69-A	33.3614	-111.759	Sample	1	14678	3432	23.3819	30	0.874126	1:114	Cat	25	Felis silvestris	5	Felis catus
gammaVERT	NB50	20230523-02	2R69-B	33.3614	-111.759	Sample	1	12312	3419	27.7697	171	5.00146	1:20	Cat/Great Horned Owl	144	Felis silvestris	24	Felis catus	3	Bubo virginianus
gammaVERT	NB51	20230523-03	2R69-C	33.3614	-111.759	Sample	1	12145	3934	32.3919	312	7.93086	1:13	Cat	278	Felis silvestris	34	Felis catus
gammaVERT	NB52	20230523-04	2R69-D	33.3614	-111.759	Sample	1	16070	5352	33.3043	214	3.99851	1:25	Cat	171	Felis silvestris	43	Felis catus
gammaVERT	NB53	20230523-05	2R69-E	33.3614	-111.759	Sample	2	19507	6128	31.4144	14	0.22846	1:438	Cat	13	Felis silvestris	1	Felis catus
gammaVERT	NB54	20230523-06	3Y53	33.3614	-111.759	Sample	1	17857	7003	39.2171	280	3.99829	1:25	Cat	228	Felis silvestris	51	Felis catus	1	Homo sapiens
gammaVERT	NB55	20230523-07	56F1	33.3276	-111.779	Sample	2	241033	90777	37.6616	1	0.0011016	1:90777		1	Homo sapiens
gammaVERT	NB56	20230523-08	217127	33.6186	-112.073	Sample	3	289393	162397	56.1164	0	0	#DIV/0!
gammaVERT	NB57	20230523-09	214543	33.4592	-111.749	Sample	3	333992	159234	47.676	5	0.00314003	1:31847	Human	4	Homo sapiens	1	Bubo virginianus
gammaVERT	NB58	20230523-10	214572	33.6603	-112.074	Sample	1	416686	201946	48.4648	1676	0.829925	1:120	Dog	1553	Canis lupus	121	Canis lupus familiaris	1	Homo sapiens	1	Ovis ammon
gammaVERT	NB59	20230523-11	217046	33.6281	-111.956	Sample	1	18791	6838	36.3898	577	8.43814	1:12	Asian Black Rat	577	Rattus tanezumi
gammaVERT	NB60	20230523-12	217105	33.3184	-111.764	Sample	1	362882	173458	47.8001	4910	2.83066	1:35	Ornate Tree Lizard	4910	Urosaurus ornatus
gammaVERT	NB61	20230523-13	217135	33.3005	-111.989	Sample	2	443520	142325	32.0899	0	0	#DIV/0!
gammaVERT	NB62	20230523-14	217283	33.446	-111.676	Sample	1	324460	148189	45.6725	0	0	#DIV/0!
gammaVERT	NB63	20230523-15	218968	33.2159	-111.678	Sample	1	32314	11907	36.8478	9	0.0755858	1:1323	Cat	9	Felis silvestris
gammaVERT	NB64	20230523-16	217118	33.5808	-112.059	Sample	2	343622	143151	41.6594	0	0	#DIV/0!
gammaVERT	NB65	20230523-17	217090	33.5767	-112.088	Sample	1	195993	74139	37.8274	0	0	#DIV/0!
gammaVERT	NB66	20230523-18	218717	33.6622	-112.194	Sample	2	281873	133091	47.2167	0	0	#DIV/0!
gammaVERT	NB67	20230523-19	218763	33.6622	-112.194	Sample	1	22475	7851	34.9321	0	0	#DIV/0!
gammaVERT	NB68	20230523-20	218770-A	33.6794	-112.176	Sample	1	12753	4154	32.5727	0	0	#DIV/0!
gammaVERT	NB69	20230523-21	218770-B	33.6794	-112.176	Sample	1	31252	13929	44.5699	0	0	#DIV/0!
gammaVERT	NB70	20230523-22	218770-C	33.6794	-112.176	Sample	1	15349	5890	38.3738	8	0.135823	1:736	Human	8	Homo sapiens
gammaVERT	NB71	20230523-23	217057	33.3993	-111.78	Sample	3	19759	6477	32.78	1	0.0154392	1:6477		1	Felis silvestris
gammaVERT	NB72	20230523-24	218943	33.4442	-111.794	Sample	1	288414	109520	37.9732	5604	5.11687	1:20	Dog	5220	Canis lupus	384	Canis lupus familiaris
gammaVERT	NB73	20230530-01	217208	33.2119	-111.834	Sample	2	18491	3611	19.5284	3	0.0830795	1:1204	Human	3	Homo sapiens
gammaVERT	NB74	20230530-02	218011-A	33.6426	-112.028	Sample	1	133396	57138	42.8334	163	0.285274	1:351	Cat	162	Felis silvestris	1	Felis catus
gammaVERT	NB75	20230530-03	218011-B	33.6426	-112.028	Sample	1	108181	58947	54.4892	2837	4.8128	1:21	Human	2837	Homo sapiens
gammaVERT	NB76	20230530-04	218011-C	33.6426	-112.028	Sample	1	164500	75350	45.8055	304	0.403451	1:248	Dog	283	Canis lupus	21	Canis lupus familiaris
gammaVERT	NB77	20230530-05	217146-A	33.5273	-112.229	Sample	3	387882	153828	39.6585	0	0	#DIV/0!
gammaVERT	NB78	20230530-06	217146-B	33.5273	-112.229	Sample	1	295618	111151	37.5995	6577	5.91718	1:17	Dog/Human	6123	Canis lupus	448	Canis lupus familiaris	4	Homo sapiens	2	Ovis ammon
gammaVERT	NB79	20230530-07	214495	33.6595	-112.092	Sample	1	373651	140552	37.6159	174	0.123798	1:808	Goat	170	Capra hircus	2	Capra caucasica	1	Capra aegagrus	1	Homo sapiens
gammaVERT	NB80	20230530-08	217097	33.6049	-111.935	Sample	1	123411	56341	45.6531	283	0.502299	1:199	Dog/Human	252	Canis lupus	24	Canis lupus familiaris	7	Homo sapiens
gammaVERT	NB81	20230530-09	218020	33.6637	-112.021	Sample	1	221461	107737	48.6483	334	0.310014	1:323	Dog	302	Canis lupus	32	Canis lupus familiaris
gammaVERT	NB82	20230530-10	2115832			Sample	1	47214	19119	40.4943	403	2.10785	1:47	Human	403	Homo sapiens
gammaVERT	NB83	20230530-11	2116933-A			Sample	1	210314	100243	47.6635	1727	1.72281	1:58	Human	1727	Homo sapiens
gammaVERT	NB84	20230530-12	2116933-B			Sample	1	31270	14720	47.0739	11	0.0747283	1:1338	Human	11	Homo sapiens
gammaVERT	NB85	20230530-13	2115764			Sample	1	163722	74393	45.4386	7678	10.3209	1:10	Human	7678	Homo sapiens
gammaVERT	NB86	20230530-14	2115820			Sample	1	59365	25881	43.5964	90	0.347745	1:288	Dog	84	Canis lupus	6	Canis lupus familiaris
gammaVERT	NB87	20230530-15	2112594-A			Sample	1	74802	32486	43.4293	267	0.821893	1:122	Cat	255	Felis silvestris	10	Carnivora	2	Felis catus
gammaVERT	NB88	20230530-16	2112594-B			Sample	1	25981	7442	28.644	61	0.819672	1:122	Cat	57	Felis silvestris	2	Carnivora	1	Felis catus	1	Homo sapiens
gammaVERT	NB89	20230530-17	2117059-A			Sample	1	60766	29051	47.808	992	3.41468	1:29	Cat	824	Felis silvestris	168	Felis catus
gammaVERT	NB90	20230530-18	2117059-B			Sample	1	33729	10758	31.8954	80	0.743633	1:134	Dog/Human	73	Canis lupus	5	Canis lupus familiaris	2	Homo sapiens
gammaVERT	NB91	20230530-19	215053			Sample	1	99427	43315	43.5646	399	0.921159	1:109	Dog/Human	366	Canis lupus	21	Canis lupus familiaris	12	Homo sapiens
gammaVERT	NB92	20230530-20	216129			Sample	1	64598	22320	34.5522	344	1.54122	1:65	Human	344	Homo sapiens
gammaVERT	NB93	20230424-06	217856-A			Control	3	297097	140265	47.2119	0	0	#DIV/0!
gammaVERT	NB94	20230221-01	PR-NB			Control		273911	104765	38.2478	64	0.0610891	1:1637	Human	64	Homo sapiens
gammaVERT	NB95	NFW				Control		9708	1836	18.9122	0	0	#DIV/0!
gammaVERT	NB96	NFW				Control		8409	1367	16.2564	0	0	#DIV/0!
														Samples w/result
											MeanBM/Host%=	5.68178	alphaFULL	0.5625
											Median BM/host%=	0.78868	alphaVERT	0.760417
											Max BM/host%=	56.1573	allVERT	0.770833

## Sheet: QC_calculations
run	output (Gb)	Reads(M)	N50	Pass(Q>10)	Fail	Pass%	Unclassified(M)	Classified%
alpha	6.15	10.53	566	5.26	0.78642	86.9936	0.94893	90.9883
bravo	4.54	8.06	564	3.67	0.79836	82.133	1.12	86.1042
gamma	10.71	17.87	564	8.44	1.54	84.5691	2.18	87.8008
avg	7.13333	12.1533	564.667	5.79	1.04159	84.5653	1.41631	88.2978
sd	3.20038	5.10249	1.1547	2.42877	0.431674	2.43029	0.666883	2.47969
Run	NB	Class	Sample					prefilter	postfilter	%postfilter	BM reads
alphaVERT	NB94	Control	20230221-02	PR-NB				183427	74417	40.5704	0
alphaVERT	NB95	Control	NFW					1580	271	17.1519	0
alphaVERT	NB96	Control	NFW					1884	283	15.0212	0
gammaVERT	NB94	Control	20230221-01	PR-NB				273911	104765	38.2478	64
gammaVERT	NB95	Control	NFW					9708	1836	18.9122	0
gammaVERT	NB96	Control	NFW					8409	1367	16.2564	0
bravoVERT	NB86	Control	20230221-02	PR-NB				359182	166997	46.4937	4
bravoVERT	NB87	Control	NFW					2517	530	21.0568	0
bravoVERT	NB88	Control	NFW					3150	441	14	2
bravoVERT	NB89	Control	EMPTY					1183	130	10.989	1
bravoVERT	NB90	Control	EMPTY					813	58	7.13407	0
bravoVERT	NB91	Control	EMPTY					988	106	10.7287	1
bravoVERT	NB92	Control	EMPTY					871	65	7.46269	0
bravoVERT	NB93	Control	EMPTY					1199	124	10.342	0
bravoVERT	NB94	Control	EMPTY					807	65	8.05452	0
bravoVERT	NB95	Control	EMPTY					944	106	11.2288	0
bravoVERT	NB96	Control	EMPTY					952	86	9.03361	1
								reads	reads	% remaining	%assigned
							average	969.625	92.5	9.37168	0.375
							SD	151.258	28.051	1.66253	0.517549
											0.0386747	% rel to prefilter
											0.405405	% rel to postfilter
